# Supplementary material for: Game Theoretical Analysis on Cooperation Stability and Incentive Effectiveness in Community Networks
Source: PLoS One. 2015 Nov 9;10(11):e0141755. doi: 10.1371/journal.pone.0141755 (PMC4638359; doi:10.1371/journal.pone.0141755)
Supplement: S1 Data — Simulation result of the basic model and advanced model. (XLSX) [file pone.0141755.s008.xlsx]

## Sheet: Sheet2
basic model simulation							basic model simulation with discount factor					advanced model simulation
community population								community population				community population
a=0.1000,c=1.0000								a=0.1000,c=1.0000				a=0.1000,c=1.0000,f=0.3000
round	f=0.6000	f=0.75002	f=0.75003	f=0.9000			round	δ=0.999	δ=0.900			round	d=4.5	d=3.6	d=3.0
1	9188	7297	2718	2718			1	9188	7297			1	9188	7297	2718
2	9451	5534	6153	1674			2	9788	8325			2	9451	5534	6153
3	9612	6623	3282	1115			3	9933	8862			3	9612	6623	3282
4	9713	5159	4791	782			4	9977	9209			4	9713	5159	4791
5	9771	7308	2626	566			5	9992	9414			5	9771	7308	2626
6	9821	5703	5726	420			6	9998	9566			6	9821	5703	5726
7	9851	6752	3227	319			7	9999	9672			7	9851	6752	3227
8	9878	5462	4649	236			8	10000	9758			8	9878	5462	4649
9	9904	6488	2698	176			9	10000	9823			9	9904	6488	2698
10	9920	5332	5460	148			10	10000	9845			10	9920	5332	5460
11	9935	7229	3368	123			11	10000	9876			11	9935	7229	3368
12	9949	5979	4555	102			12	10000	9893			12	9949	5979	4555
13	9959	6796	2874	91			13	10000	9910			13	9959	6796	2874
14	9966	5709	5216	76			14	10000	9920			14	9966	5709	5216
15	9969	6538	3408	65			15	10000	9933			15	9969	6538	3408
16	9972	5592	4476	55			16	10000	9945			16	9972	5592	4476
17	9977	6388	3710	44			17	10000	9953			17	9977	6388	3710
18	9981	6995	4624	39			18	10000	9960			18	9981	6995	4624
19	9983	6007	3170	33			19	10000	9961			19	9983	6007	3170
20	9986	6643	4037	30			20	10000	9967			20	9986	6643	4037
21	9986	5800	3370	30			21	10000	9971			21	9986	5800	3370
22	9986	6441	4172	26			22	10000	9974			22	9986	6441	4172
23	9990	6918	3609	21			23	10000	9976			23	9990	6918	3609
24	9991	6139	4291	20			24	10000	9979			24	9991	6139	4291
25	9992	6662	3740	18			25	10000	9981			25	9992	6662	3740
26	9993	6027	4346	16			26	10000	9982			26	9993	6027	4346
27	9993	6499	3803	14			27	10000	9984			27	9993	6499	3803
28	9993	5956	3405	12			28	10000	9986			28	9993	5956	3405
29	9998	6406	3940	12			29	10000	9989			29	9998	6406	3940
30	9999	6751	3553	11			30	10000	9990			30	9999	6751	3553
31	9999	6197	4040	11			31	10000	9990			31	9999	6197	4040
32	9999	6548	3707	10			32	10000	9991			32	9999	6548	3707
33	9999	6092	4118	9			33	10000	9991			33	9999	6092	4118
34	9999	6399	3806	8			34	10000	9992			34	9999	6399	3806
35	9999	6652	3562	7			35	10000	9993			35	9999	6652	3562
36	9999	6319	3890	7			36	10000	9993			36	9999	6319	3890
37	9999	6533	3684	6			37	10000	9994			37	9999	6533	3684
38	9999	6247	3923	6			38	10000	9995			38	9999	6247	3923
39	10000	6407	3759	6			39	10000	9995			39	10000	6407	3759
40	10000	6545	3621	6			40	10000	9995			40	10000	6545	3621
41	10000	6362	3808	6			41	10000	9997			41	10000	6362	3808
42	10000	6465	3714	6			42	10000	9997			42	10000	6465	3714
43	10000	6531	3827	6			43	10000	9998			43	10000	6531	3827
44	10000	6452	3753	5			44	10000	9998			44	10000	6452	3753
45	10000	6496	3725	5			45	10000	9999			45	10000	6496	3725
46	10000	6471	3763	5			46	10000	9999			46	10000	6471	3763
47	10000	6471	3763	5			47	10000	9999			47	10000	6471	3763
48	10000	6471	3763	5			48	10000	10000			48	10000	6471	3763
49	10000	6471	3763	5			49	10000	10000			49	10000	6471	3763
50	10000	6471	3763	5			50	10000	10000			50	10000	6471	3763
	theoretical stable population							theoretical stable population					theoretical stable population
	10000	6471	3763	5				100000	10000				100000	6471	3763

## Sheet: Sheet3
	advanced model
	a=0.100,c=1.000,f=0.4000
d	theoretical stable interval
1	78.125
2	625
3	2109.38
4	5000
5	9765.62
6	16875
7	26796.9
8	40000
9	56953.1
10	78125
11	103984
12	135000
13	171641
14	214375
15	263672
16	320000
17	383828
18	455625
19	535859
20	625000
21	723516
22	831875
23	950547
24	1080000
25	1.2207e+06
26	1373125
27	1.53773e+06
28	1715000
29	1.90539e+06
30	2109375
31	2.32742e+06
32	2560000
33	2.80758e+06
34	3070625
35	3.34961e+06
36	3645000
37	3.95727e+06
38	4286875
